# Supplementary material for: Association of Absolute and Relative Handgrip Strength with Prevalent Metabolic Syndrome in Adults: Korea National Health and Nutrition Examination Survey 2014–2018
Source: Int J Environ Res Public Health. 2022 Oct 2;19(19):12585. doi: 10.3390/ijerph191912585 (PMC9564627; doi:10.3390/ijerph191912585)
Supplement: Supplementary file 1 [file ijerph-19-12585-s001.zip]

Archive with 1 entries (1 files):
- ijerph-1933955-supplementary.pdf
